# Supplementary material for: DNA Damage Response−Related Proteins Are Prognostic for Outcome in Both Adult and Pediatric Acute Myelogenous Leukemia Patients: Samples from Adults and from Children Enrolled in a Children’s Oncology Group Study
Source: Int J Mol Sci. 2023 Mar 20;24(6):5898. doi: 10.3390/ijms24065898 (PMC10058043; doi:10.3390/ijms24065898)
Supplement: Supplementary file 1 [file ijms-24-05898-s001.zip]

Archive with 13 entries (12 files):
- Supplemental Tables/
- Supplemental Tables/.DS_Store
- __MACOSX/Supplemental Tables/._.DS_Store
- Supplemental Tables/Supplemental Table S3.pdf
- __MACOSX/Supplemental Tables/._Supplemental Table S3.pdf
- Supplemental Tables/Supplemental Table S2.pdf
- __MACOSX/Supplemental Tables/._Supplemental Table S2.pdf
- Supplemental Tables/Supplemental Table S1.pdf
- __MACOSX/Supplemental Tables/._Supplemental Table S1.pdf
- Supplemental Tables/Supplemental Table S5.pdf
- __MACOSX/Supplemental Tables/._Supplemental Table S5.pdf
- Supplemental Tables/Supplemental Table S4.pdf
- __MACOSX/Supplemental Tables/._Supplemental Table S4.pdf
